# Supplementary material for: Early nasal and lung transcriptomic profiles reveal pathways associated with divergent clinical outcomes following H7N1 high pathogenicity avian influenza virus infection
Source: Poult Sci. 2026 Mar 20;105(7):106833. doi: 10.1016/j.psj.2026.106833 (PMC13098617; doi:10.1016/j.psj.2026.106833)
Supplement: Supplementary file 1 [file mmc1.xlsx]

## Sheet: Hoja1
Gene	Transcrit	Forward		Reverse
		Seq	Annealing temp. (°C)	Seq	Annealing temp. (°C)
IGF1	NM_001004384.3	CCAAAAGCACAAAAGGAAGTGC	59.39	AAAGTACCCTGCAGATGGCA	59.3
ERMAP	XM_015297235.4	ATCTCTGTCCGAGAGGCTGAA	60.34	CCGGGTGGATGTCCTGAAAG	60.39
IFNAR2	NM_001397696.1	GAGCTGGCTGATGAGGTATGG	60.27	GTAACAAGCCGCACACAGAA	59.06
CDH13	NM_001396286.1	CCTGCAAGAAATCCAGAATGGAC	59.87	TGTCAGGAGTTCCTACAGACAAAA	59.59
TICAM1	NM_001081506.1	GTGGAAGCATCATTGGCACC	59.83	TCCTTGATGCGACAGGCAAT	60.04
ANTXR1	ENSGALT00010042737.1	CAGCACACACTGTTCAGATGG	59.47	GTGGAGGGGGCTCTTTGATG	60.39
CASP1	XM_015295935.4	ATCCAGAGACTGGTGGAGCA	60.25	AGGAACGTTGGACCTTTCGG	60.25
BID	NM_204552.3	ATGGTGAGCTAGTGCCTGAC	59.46	ATCCAGCTGGTCTCCGATCT	60.11
IL31RA	ENSGALT00010034251.1	CTGAAGGTGGAAAAGAGTTGAATGA	59.47	TTTGGCTCTCCACTGGTTCC	60.03
IRF7	NM_205372.2	CCCGACTTCACCATCTTCCT	59.09	AGAACTGGGGAACCAGCTTTAC	60.22
OASL	NM_001397447.1	AGCACTGGTACAAGGAGATGTT	59.36	CAGCCATGCTGAAGTCCTCC	60.75
TRIM13	XM_015276325.3	TGACCTTAGTCCTCAGGGACAT	59.96	CGAGGGTCATCAAACAGGCT	60.04
TIRAP	NM_001024829.1	TTCCTGTTATGGCCGGATGG	59.82	TATGAGAGCTGCTCGATGCG	60.04
RAB11FIP2	XM_421784.8	CAGCACAGTTGGCTACTCTCA	60	CGGAGATTTTAGACTCCCTCCTTC	60.2
RAB3IP	ENSGALT00010029105.1	TCTGCAGTTGAATGTGGGGG	60.25	GTTGCACACAGAAGTTATCCTGTA	59.01
BOK	XM_046898310.1	AGATCTTCACTGCAGGCATAACA	60.05	CCAAGGTCTTGCGGACAAAC	59.69
MYD88	NM_001030962.5	AGGGATGATCCGTATGGGCA	60.47	ACTCCGTTTGCTCCAACTCT	59.24
CAV1	NM_001105664.3	CGACGACGTGGTGAAGATTGA	60.66	TGGCCTTCCAAATCCCATCA	59.29
MX1	NM_204609.2	TGCTTCACGTCAATGTCCCA	59.89	GGCGTTTACTTGCTCCAGTG	59.48
IL1R1	NM_205485.2	CACGCACCATGAATCTGGAAG	59.6	CCATAACTACGTGAGAGCCGAG	60.29
ITGA7	XM_040654900.2	ATGGCTTTGAGGACTTGGCT	59.59	GAGCCGGTTTCACCACAATG	59.76
VCAM1	XM_040677750.2	CACGAACATTGTTATACAAGCTCCA	59.88	ATCTGAACAGCTGGGACACC	59.67
B2m	NM_001001750.4	GGGATGAGCACGGTCTGAAG	60.46	CCCAGAAGTGCGATGCAAAG	59.83
TLR7	NM_001011688.3	GCACACCGGAAAATGGTACATC	60.16	TGGGAAACCAACGTCCTGAT	59.23
NOX4	NM_001101829.3	CAACGCTTTGCTTGATGGCT	60.04	CGGAAAGATTCGACGTCCCT	59.83
COLEC11	NM_001044665.1	GGTCCTATAGGCTCAAAAGGTGA	59.55	CCTTAGCTGGCTACACTCGC	60.53
RAB19	NM_001278002.2	GGGCAGTTCTACGAGAAGCA	59.75	GTGTCCCACACTTGGATCTTCA	60.22
CLDN19	ENSGALT00010053184.1	CCAATCAACGCCAGGTACGA	60.39	GCTGCGACTGTCGGTAGTA	59.2
CASP3	NM_204725.2	TTCCCTGGTTCCAAAGGAATGA	59.55	AGTCCGGTATCTCGGTGGAA	60.03
NLRC3	XM_015294675.4	TGCTCCAACAAGGGACTCAC	59.89	CAGGTTGGCTGCTAAGTCCA	59.96
COL5A1	NM_204790.4	GCTGGTGGAGAGACTTGCAT	60.04	CGAATCCACATAGGAGAGCAGT	59.64
CTSH	NM_001318407.2	AAGGAGTCTATTCCAACCCACG	59.76	TGGACGCCCATCTTCTTCTC	59.46
IL6	NM_204628.2	CAAGAAGTTCACCGTGTGCG	60.04	TCAGGCATTTCTCCTCGTCG	59.83
IFNA3	NM_205427.1	CCTTCTGAAAGCTCTCGCCA	60.04	GTAGTGTGGGAGCCATGTCC	60.11
MEF2C	ENSGALT00010017711.1	CCAGTGCAGGAAATGGTTATGG	59.57	GAGGCGGAGATTTTGCTTGC	60.18
IFNW1	NM_001024836.2	CTTCGTAAACCAAGGCACGC	60.11	GGTCCCAGGTACAAGCACTG	60.32
IL7R	NM_001080106.2	ACATTCTGGGAAAGCAGGATCA	59.69	GGCCTCTTACACAGTCGCTC	60.46
BIN1	XM_040703455.2	AATAAAAGCCCCTCGCCTCC	60.11	GGCCCTTTCCTCAACTGAGAT	59.72
NFKBIB	XM_015300227.3	GCACAGCTGGAGAGTGTCAA	60.25	GCAGCTGTACCAATTCCACG	59.55
TLR3	NM_001011691.4	TCCTTTCAAAACCCTGGAGAACT	59.8	GCTGTACAACACAAGCTCACG	60.07
IFIH1	NM_001193638.2	CGAAGACTCGACAAAGTGCC	59.22	TGACTTCCCTTTGCTCATTCTGA	59.93
IL1B	NM_204524.2	AGGAGGTTTTTGAGCCCGTC	60.25	ATGTCGAAGGACTGTGAGCG	60.11
COL6A3	NM_205534.3	GGACTTGGATTTCGAGTTGGC	59.53	CACCTGTAGCACCCTTTGGTC	60.88
CNGA4	XM_015280937.4	ATCAACATCCCCGGGAACC	59.39	TCAGTCAGTACCTCTGCCAGG	60.89
Supplementary Table 1. List of primers included in the microfluidic quantitative PCR assay. Nasal turbinate (24 and 48 hpi) and lung (24 hpi) samples were analyzed. The selected genes were chosen from interesting pathways in the resilience group, genes that were not categorized with DAVID with a high logFC, and other interesting immune genes.
