# Supplementary material for: Early nasal and lung transcriptomic profiles reveal pathways associated with divergent clinical outcomes following H7N1 high pathogenicity avian influenza virus infection
Source: Poult Sci. 2026 Mar 20;105(7):106833. doi: 10.1016/j.psj.2026.106833 (PMC13098617; doi:10.1016/j.psj.2026.106833)
Supplement: Supplementary file 2 [file mmc2.xlsx]

## Sheet: Hoja1
Bird ID	Group	Nasal Turbinate						Lung
		RNA-seq			Microfluidic quantitative PCR			RNA-seq		Microfluidic quantitative PCR
		0 hpi	48 hpi	72 hpi	0 hpi	24 hpi	48 hpi	0 hpi	48 hpi	0 hpi	24 hpi
802	Control	X			X			X		X
803	Control	X			X			X		X
804	Control	X			X			X		X
805	Control	X			X			X		X
806	Control	X						X
807	Control	X						X
808	Control							X
809	Control	X						X
810	Control	X						X
837	Resilient					X					X
838	Resilient					X					X
845	Resilient										X
846	Resilient					X					X
848	Resilient					X
850	Resilient					X					X
852	Resilient		X				X		X
853	Resilient		X				X		X
854	Resilient		X
856	Resilient		X				X		X
857	Resilient		X				X		X
858	Resilient		X				X		X
859	Resilient		X				X		X
874	Resilient			X
875	Resilient			X
878	Resilient			X
880	Resilient			X
881	Resilient			X
883	Resilient			X
884	Resilient			X
834	Susceptible					X					X
835	Susceptible					X					X
836	Susceptible					X					X
839	Susceptible					X					X
847	Susceptible					X					X
867	Susceptible		X				X
869	Susceptible			X
872	Susceptible		X						X
876	Susceptible		X
879	Susceptible		X				X
885	Susceptible			X
886	Susceptible		X				X		X
887	Susceptible		X				X		X
888	Susceptible			X
Supplementary Table 2. Samples from HPAIV-resilient, HPAIV-susceptible, and controls included in the study. Nasal turbinates at 48- and 72-hours post-inoculation (hpi), and lung samples at 48 hpi were analyzed by RNA sequencing (RNA-seq). Based on viremia and oropharyngeal swab Ct values, birds euthanized at 24 hpi were classified as resilient or susceptible, and nasal turbinates and lungs were a…
